# Supplementary material for: Application of logistic differential equation models for early warning of infectious diseases in Jilin Province
Source: BMC Public Health. 2022 Nov 4;22:2019. doi: 10.1186/s12889-022-14407-y (PMC9636661; doi:10.1186/s12889-022-14407-y)
Supplement: Supplementary file 1 — Additional file 1. Fitting parameters of HFRS, shigellosis, mumps, HFMD and scarlet fever by the LDE model in Jilin Province. (N is the upper limit of cumulative infectious disease cases; k is the correlation coefficient; c is a constant). [file 12889_2022_14407_MOESM1_ESM.xls]

## Sheet: Sheet1
Additional Table 2. Fitting parameters of HFRS, shigellosis, mumps, HFMD and scarlet fever by the LDE model in Jilin Province.
	Season	Years	Parameter k	Parameter N	Parameter c
HFRS	Summer and autumn	2005	0.351826	1485.78	-3.53735
	Summer and autumn	2006	0.276684	1411.19	-3.8295
	Summer and autumn	2007	0.295024	632.456	-3.94555
	Summer and autumn	2008	0.448544	341.251	-3.31191
	Summer and autumn	2009	0.315338	548.928	-3.57221
	Summer and autumn	2010	0.290962	376.334	-4.12265
	Summer and autumn	2011	0.364838	283.426	-3.30845
	Summer and autumn	2012	0.251761	495.288	-4.245
	Summer and autumn	2013	0.290298	389.336	-4.00039
	Summer and autumn	2014	0.355162	390.102	-3.74584
	Summer and autumn	2015	0.301688	474.586	-5.05749
	Summer and autumn	2016	0.382025	307.287	-5.02811
	Summer and autumn	2017	0.320725	350.393	-4.75184
	Summer and autumn	2018	0.471371	309.788	-4.62754
	Summer and autumn	2019	1.1321	92.8784	-4.52047
			0.671618	158.474	-3.42409
	Winter and spring	2005	0.514134	681.995	-3.94083
	Winter and spring	2006	0.311173	562.16	-3.91413
	Winter and spring	2007	0.39323	426.785	-4.09383
	Winter and spring	2008	0.313648	507.767	-4.61069
	Winter and spring	2009	0.364285	234.126	-3.34165
	Winter and spring	2010	0.362211	427.276	-4.43622
	Winter and spring	2011	0.633369	212.565	-3.95396
	Winter and spring	2012	0.504016	250.345	-4.41217
	Winter and spring	2013	0.364103	332.725	-4.40893
	Winter and spring	2014	0.386576	274.545	-3.9873
	Winter and spring	2015	/	/	/
	Winter and spring	2016	0.492182	149.484	-3.59377
	Winter and spring	2017	0.386565	213.315	-3.95755
	Winter and spring	2018	0.489906	199.031	-4.59021
	Winter and spring	2019	0.546436	153.528	-3.91554
Shigellosis	Summer and autumn	2005	0.163105	5079.68	-4.31503
	Summer and autumn	2006	0.192783	4783.54	-5.03245
	Summer and autumn	2007	0.232023	4831.64	-5.07552
	Summer and autumn	2008	0.22998	4755.76	-5.32677
	Summer and autumn	2009	0.199365	3524.24	-4.54595
	Summer and autumn	2010	0.173152	3640.72	-4.66419
	Summer and autumn	2011	0.169478	4286.76	-5.22241
	Summer and autumn	2012	0.280286	2489.81	-4.37345
	Summer and autumn	2013	0.164235	2133.42	-4.25012
	Summer and autumn	2014	0.265915	1138.02	-4.18878
	Summer and autumn	2015	0.210127	962.161	-4.91597
	Summer and autumn	2016	0.273812	705.17	-4.75813
	Summer and autumn	2017	0.258998	649.453	-4.85896
	Summer and autumn	2018	0.240998	527.207	-4.87368
	Summer and autumn	2019	0.248485	419.181	-4.64242
Mumps	Summer and autumn	2005	0.375294	726.888	-4.27233
	Summer and autumn	2006	0.438038	1545.45	-4.19258
	Summer and autumn	2007	0.358833	1700.29	-3.98617
	Summer and autumn	2008	0.323485	3758.05	-4.20958
	Summer and autumn	2009	0.355554	4308.81	-4.42468
	Summer and autumn	2010	0.43491	1928.96	-4.55858
	Summer and autumn	2011	0.320208	2943.59	-4.54281
	Summer and autumn	2012	0.307672	3601.78	-3.93573
	Summer and autumn	2013	0.370784	2363.39	-3.68256
	Summer and autumn	2014	0.303919	2286.15	-4.00296
	Summer and autumn	2015	0.265426	1360.71	-4.722
	Summer and autumn	2016	0.269501	921.587	-5.21122
	Summer and autumn	2017	0.333254	644.235	-4.51123
	Summer and autumn	2018	0.371322	801.149	-4.47752
	Summer and autumn	2019	0.399011	738.444	-4.39506
	Winter and spring	2005	0.300003	1394.13	-5.28908
	Winter and spring	2006	0.338608	1861.4	-4.629
	Winter and spring	2007	0.333305	2705.25	-4.19917
	Winter and spring	2008	0.330837	3413.41	-3.89584
	Winter and spring	2009	0.397249	1383.51	-3.34767
	Winter and spring	2010	0.269446	2709.06	-4.08094
	Winter and spring	2011	0.300476	3479.72	-4.29096
	Winter and spring	2012	0.381379	2809.44	-3.80791
	Winter and spring	2013	0.303919	2286.15	-4.00296
	Winter and spring	2014	0.303919	2286.15	-4.00296
	Winter and spring	2015	/	/	/
	Winter and spring	2016	/	/	/
	Winter and spring	2017	0.269257	810.462	-3.78477
	Winter and spring	2018	0.315126	671.401	-3.43307
	Winter and spring	2019	0.345799	1119.31	-4.44384
HFMD	Summer and autumn	2005	/	/	/
	Summer and autumn	2006	0.665317	82.641	-4.40233
	Summer and autumn	2007	0.614024	418.366	-6.03396
	Summer and autumn	2008	0.587162	9896.61	-8.5066
	Summer and autumn	2009	0.390011	24542.5	-8.7217
	Summer and autumn	2010	0.48616	16281	-8.59896
	Summer and autumn	2011	0.20318	20004.6	-5.89363
	Summer and autumn	2012	0.385845	11698.8	-9.36716
	Summer and autumn	2013	0.459621	7336.53	-8.90048
	Summer and autumn	2014	0.415318	19732.6	-9.88998
	Summer and autumn	2015	0.29914	6756.23	-8.12478
	Summer and autumn	2016	0.423131	15008.6	-9.61631
	Summer and autumn	2017	0.332849	4794.48	-8.47501
	Summer and autumn	2018	0.376119	9353.79	-9.14343
	Summer and autumn	2019	0.342004	8263.72	-9.01951
Scarlet fever	Summer and autumn	2005	0.265965	253.735	-4.13411
	Summer and autumn	2006	0.497253	400.997	-5.99146
	Summer and autumn	2007	0.475654	986.458	-5.09626
	Summer and autumn	2008	0.375794	1232.79	-4.39674
	Summer and autumn	2009	0.297536	1027.19	-5.13696
	Summer and autumn	2010	0.333828	478.348	-5.06543
	Summer and autumn	2011	0.384495	1523.22	-5.53288
	Summer and autumn	2012	0.283177	1779.41	-4.42764
	Summer and autumn	2013	0.387482	651.914	-4.67891
	Summer and autumn	2014	0.338247	1805.5	-5.09459
	Summer and autumn	2015	0.367042	1454.09	-4.97265
	Summer and autumn	2016	0.323524	1244.64	-5.04071
	Summer and autumn	2017	0.35954	1347.14	-4.48649
	Summer and autumn	2018	0.358927	1606.62	-5.07306
	Summer and autumn	2019	0.352818	1045.56	-4.64011
	Winter and spring	2005	0.500535	377.271	-4.31018
	Winter and spring	2006	0.424395	822.386	-4.13133
	Winter and spring	2007	0.357581	1279.05	-4.24933
	Winter and spring	2008	0.380918	811.536	-4.60958
	Winter and spring	2009	/	/	/
	Winter and spring	2010	0.484825	658.043	-4.07452
	Winter and spring	2011	0.381104	3125.88	-4.90459
	Winter and spring	2012	0.384124	933.438	-4.18471
	Winter and spring	2013	0.387449	881.861	-4.20223
	Winter and spring	2014	0.342805	2134.42	-4.71257
	Winter and spring	2015	0.34444	1016.13	-3.63974
	Winter and spring	2016	0.355141	871.601	-4.35974
	Winter and spring	2017	0.372587	1855.73	-5.44227
	Winter and spring	2018	0.38557	1190.45	-4.87727
	Winter and spring	2019	0.400221	881.403	-4.82763
