# Supplementary material for: Application of logistic differential equation models for early warning of infectious diseases in Jilin Province
Source: BMC Public Health. 2022 Nov 4;22:2019. doi: 10.1186/s12889-022-14407-y (PMC9636661; doi:10.1186/s12889-022-14407-y)
Supplement: Supplementary file 2 — Additional file 2. Fitting parameters of HFRS, shigellosis, mumps, HFMD and scarlet fever by the GLDE model in Jilin Province. (N is the upper limit of cumulative infectious disease cases; k is the correlation coefficient; c is a constant; λ is a shape parameter). [file 12889_2022_14407_MOESM2_ESM.xls]

## Sheet: Sheet1
Additional Table 3. Fitting parameters of HFRS, shigellosis, mumps, HFMD and scarlet fever by the GLDE model in Jilin Province.
	Season	Years	Parameter k	Parameter N	Parameter λ	Parameter c
HFRS	Summer and autumn	2005	0.15285	1648.56	2.00368e-07	14.0092
	Summer and autumn	2006	0.119526	1608.88	1.2185e-07	14.5387
	Summer and autumn	2007	0.128017	707.379	1.04019e-08	16.976
	Summer and autumn	2008	0.205771	384.739	4.83117e-08	15.6021
	Summer and autumn	2009	0.139655	624.868	2.51598e-08	16.1817
	Summer and autumn	2010	0.114583	463.64	0.00130533	5.16889
	Summer and autumn	2011	0.170352	312.392	2.39064e-07	14.0106
	Summer and autumn	2012	0.10304	576.3	5.16099e-08	15.2955
	Summer and autumn	2013	0.118296	469.4	9.70442e-09	17.0143
	Summer and autumn	2014	0.155531	438.126	5.54061e-08	15.3514
	Summer and autumn	2015	0.112225	528.937	3.74846e-08	15.456
	Summer and autumn	2016	0.147278	345.491	1.74647e-08	16.2237
	Summer and autumn	2017	0.12239	415.71	2.21682e-08	16.029
	Summer and autumn	2018	0.191604	338.28	3.03679e-08	15.757
	Summer and autumn	2019	0.456004	102.253	7.44964e-08	14.8805
			0.324666	165.582	2.70814e-07	13.8691
	Winter and spring	2005	0.246892	840.617	0.19834	-0.251737
	Winter and spring	2006	0.114855	777.901	1.72793e-07	14.1222
	Winter and spring	2007	0.161616	488.529	1.17359e-07	14.5122
	Winter and spring	2008	0.112693	659.18	1.50911e-07	14.1211
	Winter and spring	2009	0.158632	279.194	1.76993e-07	14.2795
	Winter and spring	2010	0.133195	527.311	1.36049e-08	16.5742
	Winter and spring	2011	0.261734	249.926	9.65938e-08	14.7333
	Winter and spring	2012	0.194409	301.782	4.06328e-07	13.1876
	Winter and spring	2013	0.139384	402.879	9.45132e-08	14.6458
	Winter and spring	2014	0.157081	328.965	1.40653e-07	14.3451
	Winter and spring	2015	/	/	/	/
	Winter and spring	2016	0.209667	176.544	2.0433e-08	16.3745
	Winter and spring	2017	0.158806	250.832	1.4159e-08	16.6526
	Winter and spring	2018	0.18613	240.521	0.00288672	4.27425
	Winter and spring	2019	0.211539	197.709	4.10799e-07	13.2729
Shigellosis	Summer and autumn	2005	0.0849464	5737.3	0.252294	-0.729096
	Summer and autumn	2006	0.0866209	5382.8	0.149842	-0.1533
	Summer and autumn	2007	0.121589	5268.48	0.283752	-1.2042
	Summer and autumn	2008	0.0860564	5575.9	0.028847	1.76245
	Summer and autumn	2009	0.0778762	4233.61	0.0194732	2.3362
	Summer and autumn	2010	0.081306	4332.44	0.201076	-0.501035
	Summer and autumn	2011	0.0820435	4779.51	0.230044	-0.880957
	Summer and autumn	2012	0.114716	2796.2	7.91666e-08	14.8472
	Summer and autumn	2013	0.0672539	2429.83	5.21585e-08	15.2887
	Summer and autumn	2014	0.111208	1269.61	2.17574e-09	18.4842
	Summer and autumn	2015	0.0808974	1090.51	3.67479e-07	13.1975
	Summer and autumn	2016	0.110533	775.679	0.0192387	2.32225
	Summer and autumn	2017	0.101269	724.477	1.63496e-07	14.0218
	Summer and autumn	2018	0.0927286	594.213	2.41592e-07	13.6264
	Summer and autumn	2019	0.0953234	493.035	2.333e-07	13.6994
Mumps	Summer and autumn	2005	0.14467	903.147	1.09738e-07	14.5204
	Summer and autumn	2006	0.185892	1712.49	8.58671e-08	14.8095
	Summer and autumn	2007	0.146841	2015.07	4.96661e-08	15.389
	Summer and autumn	2008	0.125086	4654.76	2.18449e-06	11.5438
	Summer and autumn	2009	0.144161	4859.04	1.7038e-06	11.766
	Summer and autumn	2010	0.169658	2384.46	0.0394192	1.57314
	Summer and autumn	2011	0.119429	3669.78	1.49452e-07	14.1531
	Summer and autumn	2012	0.128108	4199.74	7.99557e-08	14.9287
	Summer and autumn	2013	0.161693	2686.9	6.4515e-08	15.212
	Summer and autumn	2014	0.152175	2395.93	9.60972e-08	14.7363
	Summer and autumn	2015	0.103407	1521.99	1.87676e-08	16.2136
	Summer and autumn	2016	0.0977716	1064.02	1.36544e-08	16.4302
	Summer and autumn	2017	0.12077	843.681	3.45218e-08	15.6148
	Summer and autumn	2018	0.143852	961.963	1.03405e-08	16.8457
	Summer and autumn	2019	0.158329	866.916	6.67225e-08	15.0037
	Winter and spring	2005	0.26535	1426.08	0.846873	-4.49149
	Winter and spring	2006	0.198852	2047.48	0.385011	-1.64638
	Winter and spring	2007	0.153123	3230.36	0.148895	0.0801649
	Winter and spring	2008	0.133947	4155.74	4.37447e-07	13.2282
	Winter and spring	2009	0.184448	1534.06	2.87066e-08	16.1175
	Winter and spring	2010	0.094499	3995.02	1.02745e-07	14.59
	Winter and spring	2011	0.110294	4609.22	9.03181e-08	14.697
	Winter and spring	2012	0.160722	3285.8	1.89445e-07	14.0963
	Winter and spring	2013	0.150673	2685.41	0.203215	-0.292141
	Winter and spring	2014	0.217474	703.603	1.22306e-07	14.7884
	Winter and spring	2015	/	/	/	/
	Winter and spring	2016	/	/	/	/
	Winter and spring	2017	0.11008	996.639	2.46427e-08	16.129
	Winter and spring	2018	0.140809	774.339	9.48896e-09	17.1901
	Winter and spring	2019	0.113561	1755.94	6.27127e-07	12.6917
HFMD	Summer and autumn	2005	/	/	/	/
	Summer and autumn	2006	0.261404	98.4416	4.03349e-07	13.1997
	Summer and autumn	2007	0.220208	435.282	9.06167e-08	14.4123
	Summer and autumn	2008	0.171209	10664.8	8.06859e-09	16.4857
	Summer and autumn	2009	0.179275	26027.5	0.299504	-2.55501
	Summer and autumn	2010	0.350017	19351.6	0.685088	-6.00708
	Summer and autumn	2011	0.21385	19884.1	1.06714	-6.28396
	Summer and autumn	2012	0.293361	11853	0.712358	-6.6809
	Summer and autumn	2013	0.318193	7461.04	0.621096	-5.53465
	Summer and autumn	2014	0.241507	20407	0.491611	-4.87093
	Summer and autumn	2015	0.231892	6875.47	0.723089	-5.88502
	Summer and autumn	2016	0.212202	15771	0.38255	-3.67261
	Summer and autumn	2017	0.148789	5218.3	0.286342	-2.36092
	Summer and autumn	2018	0.20776	9800.83	0.447769	-4.09864
	Summer and autumn	2019	0.193072	9008.66	0.46877	-4.25449
Scarlet fever	Summer and autumn	2005	0.120959	301.17	0.130354	0.279085
	Summer and autumn	2006	0.172986	461.472	1.97844e-09	18.227
	Summer and autumn	2007	0.204782	1127.21	0.123011	0.100722
	Summer and autumn	2008	0.149239	1446.68	6.49828e-08	15.0299
	Summer and autumn	2009	0.112224	1130.27	3.06002e-08	15.6462
	Summer and autumn	2010	0.119229	588.449	1.0175e-07	14.437
	Summer and autumn	2011	0.191207	1788.14	0.294774	-1.47298
	Summer and autumn	2012	0.124485	2112.96	0.112483	0.385906
	Summer and autumn	2013	0.165637	744.599	0.0815759	0.730143
	Summer and autumn	2014	0.196621	2047.08	0.411386	-2.02617
	Summer and autumn	2015	0.158001	1687.17	0.122213	0.13755
	Summer and autumn	2016	0.18969	1373.06	0.402331	-1.93527
	Summer and autumn	2017	0.174448	1568.13	0.205523	-0.470143
	Summer and autumn	2018	0.253044	1685.85	0.578937	-2.91572
	Summer and autumn	2019	0.133921	1270.58	0.0024836	4.41415
	Winter and spring	2005	0.31217	394.826	0.400065	-1.55656
	Winter and spring	2006	0.255462	860.671	0.348932	-1.19962
	Winter and spring	2007	0.268001	1331.02	0.621602	-2.60356
	Winter and spring	2008	0.188792	905.949	0.209057	-0.523459
	Winter and spring	2009	/	/	/	/
	Winter and spring	2010	0.239191	727.327	0.154163	0.0962678
	Winter and spring	2011	0.232662	3476.06	0.446292	-2.12695
	Winter and spring	2012	0.199228	1010.49	0.201485	-0.313584
	Winter and spring	2013	0.207564	993.581	0.272857	-0.8175
	Winter and spring	2014	0.249792	2228.97	0.604434	-2.82227
	Winter and spring	2015	0.159571	1206.45	0.101933	0.736717
	Winter and spring	2016	0.197144	958.066	0.304839	-1.06571
	Winter and spring	2017	0.217442	2066.34	0.420446	-2.23339
	Winter and spring	2018	0.244676	1276.87	0.465196	-2.19993
	Winter and spring	2019	0.115138	1702.52	1.08444e-07	14.3334
